# Supplementary material for: Identification of TRIM21 and TRIM14 as Antiviral Factors Against Langat and Zika Viruses
Source: Viruses. 2025 Apr 29;17(5):644. doi: 10.3390/v17050644 (PMC12116035; doi:10.3390/v17050644)
Supplement: Supplementary file 1 [file viruses-17-00644-s001.zip]

Archive with 1 entries (1 files):
- viruses-3513611-supplementary.pdf
